# Supplementary material for: Impact of Forage Sources on Ruminal Bacteriome and Carcass Traits in Hanwoo Steers During the Late Fattening Stages
Source: Microorganisms. 2024 Oct 17;12(10):2082. doi: 10.3390/microorganisms12102082 (PMC11510489; doi:10.3390/microorganisms12102082)
Supplement: Supplementary file 1 [file microorganisms-12-02082-s001.zip]

Archive with 1 entries (1 files):
- microorganisms-3243308-supplementary.pdf
